# Supplementary material for: REM Sleep Preserves Affective Response to Social Stress—Experimental Study
Source: eNeuro. 2024 Jun 3;11(6):ENEURO.0453-23.2024. doi: 10.1523/ENEURO.0453-23.2024 (PMC11151192; doi:10.1523/ENEURO.0453-23.2024)
Supplement: Data 1 — Download Data 1, ZIP file. [file eneuro-11-ENEURO.0453-23.2024-s004.zip]

Archive with 9 entries (9 files):
- angles_karaoke2024.py
- angles_karaoke2024_v1.py
- Collect_PSD_karaoke_2024.m
- EDA_mean_Karaoke_2024.m
- EEG_preprocess_karaoke2024.m
- Powerspectraldensity_karaoke_2024.m
- readme.txt
- SO_spindles_karaoke2024.py
- SOspindle_couplingphase_karaoke2024.m
