# Supplementary material for: REM Sleep Preserves Affective Response to Social Stress—Experimental Study
Source: eNeuro. 2024 Jun 3;11(6):ENEURO.0453-23.2024. doi: 10.1523/ENEURO.0453-23.2024 (PMC11151192; doi:10.1523/ENEURO.0453-23.2024)
Supplement: Data 1 — Download Data 1, ZIP file. [file eneuro-11-ENEURO.0453-23.2024-s004.zip › readme.txt]

#Scripts used in the study
#License: MIT
#Permission is hereby granted, free of charge, to any person obtaining
#a copy of this software and associated documentation files (the
#"Software"), to deal in the Software without restriction, including
#without limitation the rights to use, copy, modify, merge, publish,
#distribute, sublicense, and/or sell copies of the Software, and to
#permit persons to whom the Software is furnished to do so, subject to
#the following conditions:
#The above copyright notice and this permission notice shall be included
#in all copies or substantial portions of the Software.
# THE SOFTWARE IS PROVIDED "AS IS", WITHOUT WARRANTY OF ANY KIND,
#EXPRESS OR IMPLIED, INCLUDING BUT NOT LIMITED TO THE WARRANTIES OF
#MERCHANTABILITY, FITNESS FOR A PARTICULAR PURPOSE AND NONINFRINGEMENT.
#IN NO EVENT SHALL THE AUTHORS OR COPYRIGHT HOLDERS BE LIABLE FOR ANY
#CLAIM, DAMAGES OR OTHER LIABILITY, WHETHER IN AN ACTION OF CONTRACT,
#TORT OR OTHERWISE, ARISING FROM, OUT OF OR IN CONNECTION WITH THE
#SOFTWARE OR THE USE OR OTHER DEALINGS IN THE SOFTWARE.

The scrips used to create study variables were implemented and executed with Python 3.9 or Matlab R2022b.

1. SO_spindles_karaoke2024.py: Script for finding slow oscillations during which sleep spindle power peak exists.
2. SOspindle_couplingphase_karaoke2024.m: Extract slow oscillation phase at slow oscillation-coupled sleep spindle peaks.
3. angles_karaoke2024.py: Script for creating resultant vector length and 'optimally coupled' spindle variables.
4. EDA_mean_karaoke.m: Obtain mean values (based on markers) of skin conductance level.
5. EEG_preprocess_karaoke2024.m: Preprocess edf files and save as .set.
6. Powerspectraldensity_karaoke_2024.m: Calculate PSD from .set data.
7. Collect_PSD.m: Obtain mean PSD values.
